# Supplementary material for: A method for Boolean analysis of protein interactions at a molecular level
Source: Nat Commun. 2022 Aug 13;13:4755. doi: 10.1038/s41467-022-32395-w (PMC9375095; doi:10.1038/s41467-022-32395-w)
Supplement: Supplementary file 4 — Source Data [file 41467_2022_32395_MOESM4_ESM.zip › Source Data_plots.xlsx]

## Sheet: Fig. 2a,b,c
MolBoolean
item	group1	vars	n	mean	sd	median	trimmed	mad	min	max	range	skew	kurtosis	se	Q0.25	Q0.75
1	M-bcatenin-R-bcatenin complex	1	129	970.806201550388	295.579781888478	934	953.580952380952	275.7636	361	1863	1502	0.648639885190303	0.648239159164481	26.0243486855241	775	1170
2	Free M-bcatenin	1	129	208.713178294574	71.4517094134267	196	204.647619047619	66.717	68	475	407	0.708320715778294	0.627807751589454	6.29097223115667	157	256
3	Free R-bcatenin	1	129	463.744186046512	188.988023722312	465	452.914285714286	210.5292	134	981	847	0.50242594385748	-0.127988065603714	16.6394676770998	315	597
in situ PLA
item	group1	vars	n	mean	sd	median	trimmed	mad	min	max	range	skew	kurtosis	se	Q0.25	Q0.75
1	M-bcatenin-R-bcatenin complex	1	390	290.661538461538	165.745052488339	272	281.63782051282	143.8122	4	1131	1127	0.920483548732807	2.28179233164856	8.39282697771448	194.5	383
MolBoolean
	item	group1	vars	n	mean	sd	median	trimmed	mad	min	max	range	skew	kurtosis	se	Q0.25	Q0.75
Both antibodies	1	M-bcatenin-R-bcatenin complex	1	129	970.806201550388	295.579781888478	934	953.580952380952	275.7636	361	1863	1502	0.648639885190303	0.648239159164481	26.0243486855241	775	1170
	2	Free M-bcatenin	1	129	208.713178294574	71.4517094134267	196	204.647619047619	66.717	68	475	407	0.708320715778294	0.627807751589454	6.29097223115667	157	256
	3	Free R-bcatenin	1	129	463.744186046512	188.988023722312	465	452.914285714286	210.5292	134	981	847	0.50242594385748	-0.127988065603714	16.6394676770998	315	597
Omitting R-bcatenin	1	M-bcatenin-R-bcatenin complex	1	120	26.4916666666667	13.1315233222161	25	25.15625	11.8608	6	82	76	1.1363470398345	2.12831583990778	1.19873858966382	17	33
	2	Free M-bcatenin	1	120	1172.30833333333	427.744481094079	1115.5	1136.27083333333	410.6802	522	2411	1889	0.660061475474387	-0.277039132594305	39.0475501905948	860.75	1473
	3	Free R-bcatenin	1	120	13.1083333333333	8.81251576870473	12	12.1875	8.8956	1	49	48	1.05083982168902	1.21610928489056	0.804468945814926	6	17.25
Omitting M-bcatenin	1	M-bcatenin-R-bcatenin complex	1	133	32.9924812030075	11.4306182662404	30	32.3831775700935	11.8608	10	61	51	0.457426825580496	-0.336570694916633	0.991160305648152	25	41
	2	Free M-bcatenin	1	133	9.93233082706767	4.42478468697494	9	9.74766355140187	4.4478	1	23	22	0.494678824823928	0.211476709232397	0.383677491507364	7	12
	3	Free R-bcatenin	1	133	1217.64661654135	371.606548925573	1146	1190.40186915888	324.6894	456	2248	1792	0.633363290803861	0.014702341196775	32.2223743313817	974	1428
in situ PLA
	item	group1	vars	n	mean	sd	median	trimmed	mad	min	max	range	skew	kurtosis	se	Q0.25	Q0.75
Omitting R-bcatenin	2	M-bcatenin-R-bcatenin complex	1	247	0.380566801619433	0.791794094959091	0	0.201005025125628	0	0	5	5	2.74283581932024	8.81302855582474	0.050380651803667	0	1
Omitting M-bcatenin	3	M-bcatenin-R-bcatenin complex	1	227	0.682819383259912	1.14281711308455	0	0.426229508196721	0	0	7	7	2.42644460447962	7.14612599337322	0.07585143588496	0	1

## Sheet: Fig.3a
MCF7
item	group1	vars	n	mean	sd	median	trimmed	mad	min	max	range	skew	kurtosis	se	Q0.25	Q0.75
1	E-cadherin-b-catenin complex	1	243	532.732510288066	273.702752541203	484	508.379487179487	250.5594	60	1649	1589	1.0506401807441	1.66757248842599	17.5580397619561	330.5	679
2	Free E-cadherin	1	243	99.7777777777778	54.8574410902952	88	93.5076923076923	44.478	15	352	337	1.4122516731321	2.89919409439083	3.51910648672622	63.5	124
3	Free b-catenin	1	243	159.522633744856	86.7201880447819	145	150.405128205128	74.13	19	543	524	1.13165992501564	1.71956444086435	5.56310265686998	97.5	198.5
U2OS
item	group1	vars	n	mean	sd	median	trimmed	mad	min	max	range	skew	kurtosis	se	Q0.25	Q0.75
1	E-cadherin-b-catenin complex	1	125	29.736	20.3985072192598	23	27.7722772277228	17.7912	3	86	83	0.799769567736077	-0.453102718156806	1.8244979512714	14	44
2	Free E-cadherin	1	125	5.368	6.16511517826637	3	4.23762376237624	4.4478	0	30	30	1.65868718558385	2.69818087773991	0.551424665108773	1	8
3	Free b-catenin	1	125	769.336	348.245833265951	739	749.217821782178	342.4806	168	1884	1716	0.609041982283031	0.142889232562928	31.148054242549	507	968
Significance
Stain	.y.	group1	group2	n1	n2	statistic	p	p.adj	p.adj.signif
E-cadherin-b-catenin complex	BlobCount	MCF7	U2OS	243	125	-15.6902056090067	1.76483020537924e-55	1.76483020537924e-55	****
Free E-cadherin	BlobCount	MCF7	U2OS	243	125	-15.6859859346219	1.88611653369011e-55	1.88611653369011e-55	****
Free b-catenin	BlobCount	MCF7	U2OS	243	125	15.1477764447995	7.83736329389749e-52	7.83736329389749e-52	****

## Sheet: Fig. 3b.
MolBoolean
item	group1	vars	n	mean	sd	median	trimmed	mad	min	max	range	skew	kurtosis	se	Q0.25	Q0.75
1	E-cadherin-Lamin A/C complex	1	160	44.3	32.782262422837	34	38.9609375	22.239	5	217	212	1.88886359768414	4.87005488448264	2.59166540273787	23.5	55
2	Free E-cadherin	1	160	785.6	368.824159156309	746.5	760.1171875	373.6152	103	1868	1765	0.634542699044967	0.001603316325961	29.1581099757596	499.75	1007.25
3	Free Lamin A/C	1	160	65.51875	37.9693639952167	59	62.2109375	34.0998	2	207	205	0.942759811406171	1.06763852055165	3.00174178832188	38.75	83.25
in situ PLA
item	group1	vars	n	mean	sd	median	trimmed	mad	min	max	range	skew	kurtosis	se	Q0.25	Q0.75
1	E-cadherin-Lamin A/C complex	1	1201	7.69608659450458	6.47263931271434	6	6.96982310093652	5.9304	0	39	39	1.03525731933489	1.02611466015702	0.186771197351945	2	12

## Sheet: Fig. 4e
Padlock probes
	item	group1	vars	n	mean	sd	median	trimmed	mad	min	max	range	skew	kurtosis	se	Q0.25	Q0.75
	1	E-cadherin-b-catenin complex	1	173	0.121911877787555	0.028615051474481	0.120049504950495	0.121713176421293	0.024801632201966	0.049411764705882	0.200303490136571	0.150891725430688	0.087862280886317	0.294538262571658	0.002175562077246	0.104508196721311	0.138869005010737
	2	Free E-cadherin	1	173	0.538467681307239	0.047454649801919	0.537477148080439	0.535993079564013	0.045567373633425	0.433455433455433	0.742160278745645	0.308704845290211	0.626771600209427	1.0929297303424	0.003607910214318	0.504048582995951	0.566315789473684
	3	Free b-catenin	1	173	0.339620440905205	0.037384799826589	0.343124165554072	0.340485204220761	0.035391008701257	0.205574912891986	0.428140096618358	0.222565183726371	-0.318007090689652	0.373659005807873	0.002842313697764	0.314168377823409	0.363636363636364
MolBoolean
	item	group1	vars	n	mean	sd	median	trimmed	mad	min	max	range	skew	kurtosis	se	Q0.25	Q0.75
	1	E-cadherin-b-catenin complex	1	243	0.242671561979395	0.069124180301242	0.238805970149254	0.241177536800822	0.076759467004131	0.067796610169492	0.405038759689922	0.337242149520431	0.190838756663679	-0.719064288281478	0.004434318233826	0.189364849317934	0.2968461470821
	2	Free E-cadherin	1	243	0.270140165068373	0.055702142008057	0.271367521367521	0.269559241871796	0.052433106336722	0.108411214953271	0.426966292134831	0.31855507718156	0.086515974942823	0.132706580544423	0.003573294075866	0.233005402352123	0.30322350591927
	3	Free b-catenin	1	243	0.487188272952232	0.099950262973374	0.484848484848485	0.48342426300009	0.121050848639851	0.285087719298246	0.758878504672897	0.473790785374652	0.283174929559416	-0.641983711138916	0.00641181235925	0.400532386867791	0.564524586698752
		Stain	.y.	group1	group2	n1	n2	statistic	p	p.adj	p.adj.signif
		E-cadherin-b-catenin complex	BlobCount	PT121	PT122	243	173	-15.9916998996686	1.45992268510594e-57	1.45992268510594e-57	****
		Free E-cadherin	BlobCount	PT121	PT122	243	173	17.3907697968576	9.69236784802028e-68	9.69236784802028e-68	****
		Free b-catenin	BlobCount	PT121	PT122	243	173	-14.9339153679291	1.98273991249686e-50	1.98273991249686e-50	****

## Sheet: Fig. 5a
AGS WT
	item	group1	vars	n	mean	sd	median	trimmed	mad	min	max	range	skew	kurtosis	se	Q0.25	Q0.75
	1	E-cadherin-b-catenin complex	1	1144	0.291874992221476	0.22507964590387	0.288253843121797	0.270428226671946	0.187517037173936	0	1	1	0.822922046556216	1.14639412763927	0.00665461923539	0.142857142857143	0.404441489361702
	2	Free E-cadherin	1	1144	0.253130252333251	0.22814155995237	0.235153054027366	0.223777201552547	0.208088972934925	0	1	1	1.24214847052455	2.02661311689085	0.006745146622006	0.052374719521316	0.363636363636364
	3	Free b-catenin	1	1144	0.454994755445273	0.296608505000611	0.414524172502002	0.443654085763837	0.264072525252525	0	1	1	0.45827988329414	-0.576303288197346	0.008769414288133	0.252588932806324	0.603153695619449
AGS V832M
	item	group1	vars	n	mean	sd	median	trimmed	mad	min	max	range	skew	kurtosis	se	Q0.25	Q0.75
	1	E-cadherin-b-catenin complex	1	803	0.166572753877538	0.188948957640635	0.142335766423358	0.134330936384547	0.21102700729927	0	1	1	2.04064238580004	5.93596718019806	0.006667863916377	0	0.237110966751314
	2	Free E-cadherin	1	803	0.248144442553171	0.246809092226164	0.216171617161716	0.21216348949968	0.317929674681754	0	1	1	1.22745618651034	1.57414405177032	0.008709703725482	0	0.373530837271295
	3	Free b-catenin	1	803	0.585282803569291	0.290054236540387	0.556213017751479	0.600370940220089	0.262626668831894	0	1	1	-0.120323645696812	-0.611507313759048	0.010235791727935	0.404628212974296	0.790930429679859
		Stain	.y.	group1	group2	n1	n2	statistic	p	p.adj	p.adj.signif
		E-cadherin-b-catenin complex	BlobCount	WT	V832M	1144	803	-14.542603140747	6.50703425184046e-48	6.50703425184046e-48	****
		Free E-cadherin	BlobCount	WT	V832M	1144	803	-1.37016123085551	0.170636577476631	0.170636577476631	ns
		Free b-catenin	BlobCount	WT	V832M	1144	803	10.5606660067218	4.5343317064753e-26	4.5343317064753e-26	****

## Sheet: Fig 5b
MolBoolean
item	group1	vars	n	mean	sd	median	trimmed	mad	min	max	range	skew	kurtosis	se	Q0.25	Q0.75
1	E-cadherin-b-catenin complex Ctrl	1	371	0.289147260242457	0.106990042155151	0.289351851851852	0.287354345645897	0.112782190024012	0.050793650793651	0.549295774647887	0.498502123854237	0.12465250001417	-0.484004387055651	0.005554646223122	0.210166827852998	0.360409755247231
2	Free E-cadherin Ctrl	1	371	0.582771409943104	0.140284976737046	0.587106676899463	0.580120767454067	0.162377387533449	0.295186194368756	0.922305764411028	0.627119570042272	0.121869733142162	-0.770051919649794	0.007283233098116	0.468948021628951	0.683480785327555
3	Free b-catenin Ctrl	1	371	0.128081329814439	0.067235219235813	0.114519427402863	0.117100963124856	0.039275939687203	0.020050125313283	0.370324189526185	0.350274064212901	1.59554046447368	2.54162494305189	0.003490678656313	0.089725613593455	0.145242106306284
1	E-cadherin-b-catenin complex TGFb1 treated	1	113	0.17524898000402	0.063959300874053	0.180150125104254	0.174058713951874	0.063306910140921	0.030795551753636	0.338764591439689	0.307969039686053	0.105301415330614	-0.313756630934812	0.006016784905945	0.129213483146067	0.220118983234181
2	Free E-cadherin TGFb1 treated	1	113	0.702750774941097	0.106550072662884	0.697674418604651	0.704747975231192	0.099513874029825	0.35238326848249	0.937361172812084	0.584977904329593	-0.245874966420617	0.187965211254419	0.010023387688176	0.644097222222222	0.779475982532751
3	Free b-catenin TGFb1 treated	1	113	0.122000245054884	0.055416150013052	0.115740740740741	0.117423959721001	0.0538446104471	0.025766326077299	0.311699779249448	0.285933453172149	0.943272947171277	1.4041937299002	0.005213112876275	0.08007749434937	0.152058432934927
Stain	.y.	group1	group2	n1	n2	statistic	p	p.adj	p.adj.signif
E-cadherin-b-catenin complex	BlobCount	Treatment	Control	113	371	10.0680924530383	7.64463301603108e-24	7.64463301603108e-24	****
Free E-cadherin	BlobCount	Treatment	Control	113	371	-7.96466760282151	1.6566849637453e-15	1.6566849637453e-15	****
Free b-catenin	BlobCount	Treatment	Control	113	371	-0.106400424848301	0.915264656011925	0.915264656011925	ns
in situ PLA
item	group1	vars	n	mean	sd	median	trimmed	mad	min	max	range	skew	kurtosis	se	Q0.25	Q0.75
1	E-cadherin-b-catenin complex TGFb1 treated	1	376	552.438829787234	283.133403624911	515	522.324503311258	236.4747	38	2179	2141	1.54087217311662	4.53130482183871	14.601490401215	353.5	674
2	E-cadherin-b-catenin complex Ctrl	1	622	309.030546623794	166.980547044158	268	288.642570281125	143.8122	25	1423	1398	1.45913425490422	3.84021727276345	6.69530995456721	189.25	395.75
.y.	group1	group2	n1	n2	statistic	p	p.signif
BlobCount	TGFb	Control	376	622	186025.5	2.94e-55	****

## Sheet: Fig. 5c.
Treatment	BlobCount	Percentage					Fig. 5c
E-cadherin-b-catenin complex	43933	49.2489294442078
Free E-cadherin	6859	7.68894468981907
Free b-catenin	38414	43.0621258659731

## Sheet: Fig. 6a.
MolBoolean
item	group1	vars	n	mean	sd	median	trimmed	mad	min	max	range	skew	kurtosis	se	Q0.25	Q0.75
1	EMD-LMNB1 complex	1	61	870.803278688525	258.978430226157	824	851.408163265306	207.564	375	1721	1346	0.837816242701494	0.963066981222085	33.1587901760763	703	989
2	Free EMD	1	61	541.72131147541	224.561359925488	486	523.30612244898	170.499	132	1387	1255	1.09528015798586	1.6954865230501	28.7521358783476	401	641
3	Free LMNB1	1	61	364.72131147541	122.636744241893	379	374.34693877551	127.5036	84	642	558	-0.529929734617122	-0.267625002647646	15.7020260978605	288	460
in situ PLA
item	group1	vars	n	mean	sd	median	trimmed	mad	min	max	range	skew	kurtosis	se	Q0.25	Q0.75
1	EMD-LMNB1 complex	1	451	455.266075388027	115.702742413993	439	445.648199445983	97.8516	138	1136	998	1.07363587641717	2.93025077433188	5.44822935538793	378.5	516.5

## Sheet: Fig. 6b+Suppl. Fig. 4b
MolBoolean
FUS+HNRNPM
item	group1	vars	n	mean	sd	median	trimmed	mad	min	max	range	skew	kurtosis	se	Q0.25	Q0.75
1	FUS-HNRNPM complex	1	52	399.326923076923	126.039010636039	406	403.333333333333	117.1254	115	710	595	-0.201832302363842	0.199658202181033	17.4784659829612	322.25	480.75
2	Free FUS	1	52	244.038461538462	61.8429261218469	246	241.833333333333	66.717	137	375	238	0.273604021310113	-0.789759226930737	8.57607081373271	192	282.5
3	Free HNRNPM	1	52	234.653846153846	74.8676962761735	233.5	231.333333333333	97.8516	103	384	281	0.300426285622037	-1.11011421420257	10.3822814538311	167.75	294.75
Omitting HNRNPM
item	group1	vars	n	mean	sd	median	trimmed	mad	min	max	range	skew	kurtosis	se	Q0.25	Q0.75
1	FUS-HNRNPM complex	1	44	13.8863636363636	7.33648388341924	13	13.6388888888889	8.1543	0	34	34	0.438804025927682	-0.296964866805454	1.10601656008141	8.75	19.25
2	Free FUS	1	44	617.931818181818	140.55147161578	610.5	614.055555555556	157.1556	327	953	626	0.22256172510601	-0.595428149987784	21.1889315946287	509	718.25
3	Free HNRNPM	1	44	6.29545454545455	5.04205359350199	5	5.63888888888889	4.4478	0	27	27	1.81117448371168	4.84458894191299	0.760118179204964	2.75	8.25
Omitting FUS
item	group1	vars	n	mean	sd	median	trimmed	mad	min	max	range	skew	kurtosis	se	Q0.25	Q0.75
1	Interaction	1	52	102.365384615385	37.7021499601001	101.5	100.880952380952	33.3585	31	196	165	0.339488579675492	-0.107979339285683	5.22834749524513	77.75	122.25
2	Free FUS	1	52	90.8653846153846	39.069083532692	77.5	85.8809523809524	30.3933	37	229	192	1.45575233024823	2.45800125631093	5.41790707548103	65.5	114.25
3	Free HNRNPM	1	52	479.326923076923	124.677579655599	475.5	474.928571428571	137.1405	253	729	476	0.168296413791866	-0.913556933776457	17.2896694749619	385.25	566.5
in situ PLA
item	group1	vars	n	mean	sd	median	trimmed	mad	min	max	range	skew	kurtosis	se	Q0.25	Q0.75
1	FUS-HNRNPM complex	1	337	309.427299703264	123.386134959027	288	301.468634686347	127.5036	53	792	739	0.622130709806433	0.216216901966436	6.72127105316474	213	389

## Sheet: Fig. 7a
MolBoolean
item	group1	vars	n	mean	sd	median	trimmed	mad	min	max	range	skew	kurtosis	se	Q0.25	Q0.75
1	PDIA3-CALR complex siCtrl	1	103	107.941747572816	83.8244927989098	88	96.7228915662651	74.13	8	405	397	1.32331047415361	1.74437610518138	8.25947269820378	45	153.5
2	Free PDIA3 siCtrl	1	103	551.873786407767	261.02350129381	563	540.277108433735	300.9678	125	1128	1003	0.210999831979103	-0.982408789769827	25.7194098113746	290	746
3	Free CALR siCtrl	1	103	201.563106796117	106.762855211905	198	190.710843373494	106.7472	44	510	466	0.70104268381682	-0.113662111519528	10.5196567060706	102	264
1	PDIA3-CALR complex siPDIA3	1	104	7.60576923076923	7.1765776916093	5	6.64285714285714	5.9304	0	33	33	1.1657945225567	1.08397793145135	0.703721340198663	2	12
2	Free PDIA3 siPDIA3	1	104	65.9134615384615	36.4364350288301	61.5	63.2738095238095	34.8411	7	158	151	0.581513784077206	-0.357064327197072	3.57288640803385	37.75	85
3	Free CALR siPDIA3	1	104	102.067307692308	117.568097550369	60	74.7261904761905	45.9606	6	598	592	2.62533355742828	6.82626687739525	11.5285004535637	38.75	106.25
Stain	.y.	group1	group2	n1	n2	statistic	p	p.adj	p.adj.signif
PDIA3-CALR complex	BlobCount	Treatment	Control	104	103	11.8353119506247	2.56388485129241e-32	2.56388485129241e-32	****
Free PDIA3	BlobCount	Treatment	Control	104	103	12.3941293036747	2.8118321266582e-35	2.8118321266582e-35	****
Free CALR	BlobCount	Treatment	Control	104	103	7.94532171293493	1.93687443679968e-15	1.93687443679968e-15	****
in situ PLA
item	group1	vars	n	mean	sd	median	trimmed	mad	min	max	range	skew	kurtosis	se	Q0.25	Q0.75
1	PDIA3-CALR complex siPDIA3	1	289	14.8546712802768	10.3695427738876	13	13.8326180257511	8.8956	0	81	81	1.58611512392258	5.58573406656982	0.60997310434633	8	20
2	PDIA3-CALR complex siCtrl	1	433	28.3256351039261	15.68048190001	27	27.6801152737752	11.8608	0	153	153	1.42739353337133	8.90291744236394	0.753555870165469	20	36
.y.	group1	group2	n1	n2	statistic	p	p.signif
BlobCount	siMARRS	Control	289	433	27005	2.19e-38	****

[truncated: 12 more sheets: Fig. 7b, Fig. 8a, Fig. 8b & Suppl. Fig. 6b., Suppl. Fig. 2b, Suppl.Fig. 2c, Suppl. Fig. 2d, Suppl.Fig.3b, Suppl. Fig. 3c, Suppl. Fig. 4a, Suppl. Fig. 4b, Suppl. Fig. 6a., Suppl. Fig. 6b.]
